# Supplementary material for: Towards Personalized Lymphodepletion: A Population Pharmacokinetic Fludarabine Model in Patients Receiving CAR T-Cell Therapy
Source: Pharmaceutics. 2025 Dec 10;17(12):1592. doi: 10.3390/pharmaceutics17121592 (PMC12736365; doi:10.3390/pharmaceutics17121592)
Supplement: Supplementary file 1 [file pharmaceutics-17-01592-s001.zip]

Archive with 1 entries (1 files):
- pharmaceutics-3981670-supplementary.pdf
